# Supplementary material for: Growth and Maturity Status of Female Soccer Players: A Narrative Review
Source: Int J Environ Res Public Health. 2021 Feb 4;18(4):1448. doi: 10.3390/ijerph18041448 (PMC7913875; doi:10.3390/ijerph18041448)
Supplement: Supplementary file 1 [file ijerph-18-01448-s001.zip]

Archive with 5 entries (5 files):
- 10_Supplementary Materials edit.docx
- 11_Table S1 edit.docx
- 12_Table S2 edit.docx
- 13_Suppl-Fig1A_ht_3-intervals.tif
- 14_Suppl-Fig1B_wt_3-intervals.tif
